# Supplementary material for: Clinical and Molecular Profiles of a Cohort of Egyptian Patients with Collagen VI-Related Dystrophy
Source: J Mol Neurosci. 2024 Oct 5;74(4):93. doi: 10.1007/s12031-024-02266-8 (PMC11452470; doi:10.1007/s12031-024-02266-8)
Supplement: Supplementary file 2 — Supplementary file2 (XLSX 26 KB) [file 12031_2024_2266_MOESM2_ESM.xlsx]

## Sheet: Clinical table 22024
Family ID	Patient No	Gender	Age at last examination	Consanguinity	Family history	Origin	Fetal movement	Perinatal history	Anthropometry			Age of onset	Motor milestones	Motor regresssion or stagnation	Ambulation	Cognition	Facies	Neurological					Skeletal		Systemic		Other findings	Neuroimaging	Investigations			Diagnosis	Gene	Variant	Zygosity
									Weight in kg (SD)	Height in cm (SD)	Head circumference in cm (SD)							Tone	Reflexes	Proximal muscle weakness	Distal muscle weakness	Neck torticollis	Skeletal deformities	Hyperextensibility	Cardiac	Respiratory			CPK units/L	EMG/ NCV	Other investigations
F1	1	M	10y	+	+	Minia	normal	normal	26 (-1.4)	127 (-1.8)	52 (-0.6)	9m	supported head at 5m, sat at 1y, walked at 1y6m	regression at 3y	non ambulant	normal	hypotonic facies	hypotonia	hyporeflexia	more affeced (extensors are heavily affected)	less affected	-	acquired arthrogryposis at knees, rocker bottom feet, scoliosis	+	-	-	long fingers and toes	normal	220	myopathic	X-rays: scoliosis	UCMD	COL6A2	c.2495dup	homozygous
	2	M	4y3m	+	+	Minia	normal	normal	15 (-0.8)	98 (-1.0)	48 (-1.6)	1y	supported head at 5m, sat at 9m, walked at 1y8m	stagnation	ambulant	normal	-	hypotonia	hyporeflexia	more affeced	less affected	-	shorter right lower limb, rocker bottom feet	+	-	-	long fingers and toes	normal	88	myopathic	Hip X-ray: right hip displacement	intermediate
F2	3	F	3y3m	+	-	Cairo	weak	normal	11 (-2.1)	89 (-1.5)	48 (-0.4)	1y	sat at 8m, crawled at 1y, unable to stand or walk	stagnation	non ambulant	normal	hypotonic facies	hypotonia	hyporeflexia	more affected	less affected (could use hands)	+	thin hands, thin feet, rocker bottom feet	severe	-	-	swelling in the neck at right side	normal	256	myopatihic	Neck sonar: right sternocleidomastoid fibromatosis	UCMD	COL6A2	c.2830_2832del	homozygous
F3	4	F	4y6m	+	+	Beny Swif	normal	normal	14 (-2.0)	104 (-0.1)	48 (-2.0)	3m (floppy)	supported head at 9m, sat at 2y, walked at 3y	stagnation	ambulant	normal	sparse hair, hypotonic facies	hypotonia	hyporeflexia	+	+	-	rocker bottom feet, mild scoliosis	+	-	recurrent chest infection	short left lower limb	normal	246	myopathic	Hip X-ray: left hip displacement and mild scoliosis	intermediate	COL6A2	c.1269_1269+1ins77	homozygous
F4	5	F	3y	+	+	Cairo	normal	normal	11 (-2.1)	93 (-0.4)	49 (0.2)	1m (floppy)	sat at 10m, unable to stand and walk	stagnation	non ambulant	normal	-	hypotonia	hyporelexia	+	+	+	acquired arthrogryposis for both knees, rocker bottom feet	severe	-	-	long fingers and toes	normal	360	myopathic	-	UCMD	COL6A2	c.2830_2832del	homozygous
	6	M	6y6m	+	+	Cairo	normal	normal	17 (-1.6)	112 (-1.2)	51 (-0.4)	7m	supported head at 6m, sat at 1y, walked at 3y	stagnation	ambulant	mild defective speech, learning disability	-	hypotonia	hyporeflexia	+	+	+	mild flexed knees	severe	-	-	long fingers and toes	normal	230	myopathic	-	intermediate
F5	7	M	14y	+	+	Giza	weak	normal	22 (-3.8)	137 (-3.2)	50.5 (-2.6)	5m	supported head at 5m, sat at 9m, walked few steps at 3y	regression at 5y	non ambulant	normal	hypotonic facies	hypotonia	hyporeflexia	severe	severe (could not feed himself)	-	acquired arthrogryposis of both knees and elbows, rocher bottom feet, camptodactyly	severe in hands	tachycardia	recurrent chest infection	weak voice, died at 14y3m old with chest infection	normal	386.5	myopathic	-	UCMD	COL6A2	c.2830_2832del	homozygous
	8	M	8y	+	+	Giza	weak	normal	16 (-3.2)	121 (-1.2)	48.5 (-3.1)	4m	supported head at 5m, sat at 9m, unable to walk	regression in using the hands	non ambulant	normal	hypotonic facies	hypotonia	hyporeflexia	severe	severe	-	acquired arthrogryposis in both knees and elbows	+	-	-	history of tonic seizures at the age of 4m controlled on levetiracetum	normal	231	myopathic	EEG: focal left temporal epileptogenic discharges	UCMD
F6	9	M	6y	+	-	Sohag	normal	incubated for 10 days	15 (-2.5)	113 (-0.5)	49.5 (-1.5)	1y	supported head at 4m, sat at 8m, walked at 2y	stagnation	ambulant	normal	triangular face, pointed chin, high forehead, low set ears	hypotonia	hyporeflexia	severe	+	-	-	+	-	-	postive gower sign, single fainting attack not recured	normal	2791	myopathic	EEG: focal bitemporal epilepogenic discharge with seconday generalization	BM	COL6A3	c.6460C>T	homozygous
F7	10	M	7y	+	-	Beny Swif	normal	normal	17 (-2.3)	123 (0.2)	49 (-2.2)	10m	supported head at 5m, sat at 9m, walked at 4y6m with flexed knees	stagnation	ambulant	normal	hypotonic facies, large bat ears	hypotonia	hyporeflexia	+	+	-	acquired arthrogryposis, rocker bottom feet	+	-	-	long fingers and toes	mild patchy deep white matter signal	450	myopathic	Fundus examination: normal	UCMD	COL6A1	c.850G>A	heterozygous
F8	11	F	6y9m	-	-	Giza	normal	normal	13 (-3.6)	113 (-1.6)	49.5 (-1.7)	9m	Supported head at 5m, sat at 1y, unable to walk	stagnation	non ambulant	normal	hypotonic facies, large ears	hypotonia	hyporeflexia	lower limbs are more affected	+	-	acquired arthrogryposis with flexed knees., rocker bottom feet	+	tachycardia	-	long fingers and toes	normal	208	myopathic	-	UCMD	COL6A3	c.6210+1G>A	heterozygous
F9	12	M	2y9m	+	-	Sharkaia	weak	normal	11 (-2.4)	87 (-2.3)	47.5 (-1.3)	6m	Supported head at 6m, sat at 1y3m, unable to walk	stagnation	non ambulant	normal	hypotonic facies, prominet eyes, protruded ears	hypotonia	hyporeflexia	severe	severe (could not catch objects well)	-	scoliosis, rocker bottom feet	+	-	-	talipes at birth	normal	198	myopathic	Abdominal sonar: normal - Hip X-ray: normal	UCMD	COL6A2	c.949C>T	heterozygous
F10	13	F	10y	+	+	Kafr-Elseikh	weak	normal	16 (-3.5)	120 (-2.7)	50 (-1.7)	1y	supported head at 9m, sat at 1y 3m, walked at 3y	stagnation	ambulant	normal	hypotonic facies	hypotonia	hyporeflexia	+	+	-	arthrogryposis at elbow joint, fracture once, rocker bottom feet	+	ASD	-	long fingers and toes, bilateral hip dislocation	normal	326	myopathic	-	UCMD	COL6A2	c.2874_2875insCG	homozygous
	14	M	8y6m	+	+		weak	normal	36 (0.9)	119 (-2.4)	52 (-0.4)	1y	supported head at 4m, sat at 9m, walked at 1y6m	regression at 5y after COVID	non ambulant	normal	-	hypotonia	hyporeflexia	+	+	-	arthrogryposis both elbows and knees, rocker bottom feet	+	-	-	long fingers and toes	normal	321	myopathic	-	UCMD
F11	15	M	10y9m	+	+	Dakahlia	weak	normal	37 (0.1)	151 (1.1)	51.5 (-1.3)	4y	walked at 1y5m	stagnation	ambulant	normal	-	hypotonia	hyporeflexia	+	+	-	-	+	-	-	-	normal	370	myopathic	-	BM	COL6A1	c.1003-2delA	heterozygous
	16	F	5y10m	+	+		weak	normal	20 (-0.1)	119 (0.8)	50 (0.7)	5y	walked at 1y6m	stagnation	ambulant	normal	-	hypotonia	hyporeflexia	+	+	-	-	+	-	-	-	normal	320	myopathic	-	BM
F12	17	M	6y6m	+	+	Beny Swif	normal	incubated 3 weeks	20.5 (-0.1)	116.5 (-0.1)	54 (1.5)	9m	supported head at 5m, sat at 9m, walked with weak gait at 1y4m	stagnation	ambulant	normal	preauricular ear tag	hypotonia	hyporeflexia	+	+	-	bowing and knock knees, rocker bottom feet	+	-	-	long fingers and toes, flat feet	normal	293	myopathic	Abdominal sonar: normal	BM	COL6A1	c.1003-2A>G	heterozygous
	18	F	4y	+	+		normal	normal	14 (-1.1)	95 (-1.4)	49 (-0.4)	1y	supported head at 5m, sat at 8m, walked with weak gait at 1y	stagnation	ambulant	normal	-	hypotonia	hyporeflexia	+	+	-	-	+	-	-	long fingers and toes, flat feet	normal	250	myopathic	-	BM
F13	19	F	15y	-	-	Giza	normal	normal	48 (-0.6)	155 (-1.1)	52 (-2)	1y	supported head at 7m, sat at 9m, walked at 2y	stagnation	ambulant	normal	-	hypotonia	hyporeflexia	+	tremors of the hands, hypoplasitc thenar and hypothenar muscles	-	-	+	tricuspid regurgitation	-	-	normal	68	myopathic	MRI whole body: moderate chronic subvolumic muscles with fat infiltration	BM	COL6A3	c.6293G>T	heterozygous
F14	20	F	1y5m	+	+	Giza	weak	oligohydraminos	9.8 (-1.8)	75 (-1.3)	45 (-0.1)	6m	supported head at 4m, sat at 7m, stood with support at 1y3m	stagnation	ambulant	normal	fair hair, sparse hair, eye brows	hypotonia	hyporeflexia	+	+	-	roocker bottom feet	+	-	-	-	normal	354	myopathic	Spine X-ray: khyphosis	BM	COL6A1	c.1612-1G>A	homozygous
F15	21	M	3y	-	-	Aswan	weak	normal	11 (-2.4)	92 (-1.0)	49 (-0.4)	3m	supported head at 7m, sat at 2y, unable to walk	stagnation	non ambulant	normal	hypotonic facies	hypotonia	hyporeflexia	+	+	+	thin habitus, rocker bottom feet	+	ASD	recurrent chest infection	-	normal	285	myopathic	-	UCMD	COL6A1	c.958-2A>G	heterozygous
F16	22	M	4y7m	+	+	Minia	weak	incubated for 7 days	10 (-4.4)	101 (-1.7)	47 (-2.9)	At birth, dorsiflexion of feet and flexed hands	supported head at 4m, sat at 7m, stood and walked at 2y	regression	non ambulant	normal	hypotonic facies, severl scars in forhead due to recurent falling	hypotonia	hyporeflexia	more affected	less affected	-	mild arthrogryposis in knees, mild scoliosis, rocker bottom feet	severe	-	recurrent chest infection	long toes and fingers	normal	180	myopathic	Spine X-ray: scoliosis	UCMD	COL6A2	c.1572+5G>C	homozygous
F17	23	M	5y6m	-	-	Cairo	normal	incubated for 1 day	20 (-0.3)	121 (-1.1)	52.5 (-0.7)	1y4m	sat at 1y, walked at 1y4m	stagnation	ambulant	normal	-	hypotoia	hyporeflexia	can't sat from lying position	+	-	-	+	-	-	talipes	thin corpus callosum, mild small vermis	490	myopathic	Spine x-ray: lumbar lordosis	BM	COLA6A1	c.850G>A	heterozygous
